# Supplementary material for: Advancing Insights into Biomarkers in Congenital Anomalies of the Kidney and Urinary Tract: A Scoping Review
Source: Cells. 2026 Jun 15;15(12):1083. doi: 10.3390/cells15121083 (PMC13296763; doi:10.3390/cells15121083)
Supplement: Supplementary file 1 [file cells-15-01083-s001.zip]

Archive with 1 entries (1 files):
- cells-4327446-supplementary.pdf
